# Supplementary material for: Classical conditioning drives learned reward prediction signals in climbing fibers across the lateral cerebellum
Source: eLife. 2019 Sep 11;8:e46764. doi: 10.7554/eLife.46764 (PMC6845228; doi:10.7554/eLife.46764)
Supplement: Source data 1. — Contains three files: A readme file that describes how the data are organized. "expNums_2P" and "expNums_LS_piezo" contain descriptive information about the two-photon experiments. expNums_2P is a 1x3 structure where each dimension is a different behavior condition (1=day1, 2=dayN+1, 3=dayN+2). The subfields contain information about which mice were imaged on each day, which lobules were imaged, and how many neurons were in the field of view. The file expNums_LS_piezo contains the same information but only for the lobule simplex datasets collected with the piezo movement data. [file elife-46764-data1.zip]

Archive with 3 entries (3 files):
- expNums_LS_piezo.mat
- README.txt
- expNums_2P.mat
