# Supplementary material for: Classical conditioning drives learned reward prediction signals in climbing fibers across the lateral cerebellum
Source: eLife. 2019 Sep 11;8:e46764. doi: 10.7554/eLife.46764 (PMC6845228; doi:10.7554/eLife.46764)
Supplement: Source data 1. — Contains three files: A readme file that describes how the data are organized. "expNums_2P" and "expNums_LS_piezo" contain descriptive information about the two-photon experiments. expNums_2P is a 1x3 structure where each dimension is a different behavior condition (1=day1, 2=dayN+1, 3=dayN+2). The subfields contain information about which mice were imaged on each day, which lobules were imaged, and how many neurons were in the field of view. The file expNums_LS_piezo contains the same information but only for the lobule simplex datasets collected with the piezo movement data. [file elife-46764-data1.zip › README.txt]

This document is a ReadMe for the data submitted in conjuction with the manuscript submitted to 
eLife by William Heffley and Court Hull in 2019. 
Title: "Classical conditioning drives learned reward prediction signals in climbing fibers across the lateral cerebellum"

Folders are organized first according to the lobule and microscope used. Within each main folder the data are divided up 
by experiment type. Imaging day experiments consist of day_1 (naive condition), day_N1 (post learning or day N+1), and 
day_N2 (unexpected reward or day N+2). These folders contain the behavior data, piezo movement data, df/f timecourses, 
and the pixel masks used to identify individual neurons in the two-photon datasets. The files are named according to the date and 
animal ID for that session. So 170416_990_behavior contains the behavior data for animal #990 which was collected on 
April, 16th 2017. The subfolder "training_days" contains the behavior files for the non-imaging days which were used
to train the animals in the classical conditioning behavior.

The files "expNums_2P" and "expNums_LS_piezo" contain descriptive information about the two-photon experiments. expNums_2P 
is a 1x3 structure where each dimension is a different behavior condition (1=day1, 2=dayN+1, 3=dayN+2). The subfields contain
information about which mice were imaged on each day, which lobules were imaged, and how many neurons were in the field of view. 
The file expNums_LS_piezo contains the same information but only for the lobule simplex datasets collected with the piezo
movement data. 

Timecourse data: df/f timecourses are stored in 3 dimensional matrices called "targetAligndFoverF" in which dim1=frame# 
dim2=cell# and dim3=trial#. The indeces of rewarded, reward omission, and unexpected reward trials are identified by variables 
beginning with "ind_"

Behavior data: contain information about lick times, stimulus/reward delivery, intertrial interval duration, and imaging frame 
alignment with the behavior. Variables are organized into cell arrays with each field representing the data from a given trial. 
