# Supplementary material for: Classical conditioning drives learned reward prediction signals in climbing fibers across the lateral cerebellum
Source: eLife. 2019 Sep 11;8:e46764. doi: 10.7554/eLife.46764 (PMC6845228; doi:10.7554/eLife.46764)
Supplement: Source data 2. [file elife-46764-data2.zip]

Archive with 73 entries (73 files):
- wide-field data/day_N2/170711_img99_timecourses.mat
- wide-field data/day_N2/170705_img98_timecourses.mat
- wide-field data/day_N2/170327_img86_timecourses.mat
- wide-field data/day_N1/170704_img98_timecourses.mat
- wide-field data/day_N1/170415_img88_timecourses.mat
- wide-field data/day_N2/170327_img86_behavior.mat
- wide-field data/day_N1/170704_img98_behavior.mat
- wide-field data/day_N2/170417_img88_behavior.mat
- wide-field data/day_N1/170325_img86_behavior.mat
- wide-field data/day_N1/170614_img95_timecourses.mat
- wide-field data/day_N1/170415_img88_behavior.mat
- wide-field data/day_N2/170623_img96_behavior.mat
- wide-field data/day_N1/170622_img96_behavior.mat
- wide-field data/day_N2/170623_img96_timecourses.mat
- wide-field data/day_N1/170710_img99_timecourses.mat
- wide-field data/day_N1/170325_img86_timecourses.mat
- wide-field data/day_N2/170417_img88_timecourses.mat
- wide-field data/day_N1/170622_img96_timecourses.mat
- wide-field data/day_N2/170705_img98_behavior.mat
- wide-field data/day_N2/170711_img99_behavior.mat
- wide-field data/day_N1/170710_img99_behavior.mat
- wide-field data/day_N1/170614_img95_behavior.mat
- wide-field data/training_days/i999_behavior/170706_img99.mat
- wide-field data/training_days/i995_behavior/170607_img95.mat
- wide-field data/training_days/i996_behavior/170621_img96.mat
- wide-field data/training_days/i996_behavior/170623_img96.mat
- wide-field data/training_days/i999_behavior/170710_img99.mat
- wide-field data/training_days/i995_behavior/170608_img95.mat
- wide-field data/training_days/i995_behavior/170611_img95.mat
- wide-field data/training_days/i995_behavior/170610_img95.mat
- wide-field data/training_days/i999_behavior/170708_img99.mat
- wide-field data/training_days/i999_behavior/170707_img99.mat
- wide-field data/training_days/i999_behavior/170705_img99.mat
- wide-field data/training_days/i986_behavior/170323_img86.mat
- wide-field data/training_days/i995_behavior/170613_img95.mat
- wide-field data/training_days/i995_behavior/170609_img95.mat
- wide-field data/training_days/i986_behavior/170322_img86.mat
- wide-field data/training_days/i996_behavior/170615_img96.mat
- wide-field data/training_days/i996_behavior/170620_img96.mat
- wide-field data/training_days/i995_behavior/170606_img95.mat
- wide-field data/training_days/i986_behavior/170325_img86.mat
- wide-field data/training_days/i996_behavior/170612_img96.mat
- wide-field data/training_days/i995_behavior/170605_img95.mat
- wide-field data/training_days/i995_behavior/170612_img95.mat
- wide-field data/training_days/i995_behavior/170614_img95.mat
- wide-field data/training_days/i996_behavior/170622_img96.mat
- wide-field data/training_days/i986_behavior/170321_img86.mat
- wide-field data/training_days/i988_behavior/170411_img88.mat
- wide-field data/training_days/i988_behavior/170408_img88.mat
- wide-field data/training_days/i988_behavior/170413_img88.mat
- wide-field data/training_days/i988_behavior/170410_img88.mat
- wide-field data/training_days/i996_behavior/170614_img96.mat
- wide-field data/training_days/i996_behavior/170613_img96.mat
- wide-field data/training_days/i988_behavior/170415_img88.mat
- wide-field data/training_days/i988_behavior/170414_img88.mat
- wide-field data/day_1/170612_img96_timecourses.mat
- wide-field data/day_1/170408_img88_timecourses.mat
- wide-field data/day_1/170321_img86_timecourses.mat
- wide-field data/training_days/i988_behavior/170412_img88.mat
- wide-field data/day_1/170408_img88_behavior.mat
- wide-field data/day_1/170705_img99_timecourses.mat
- wide-field data/day_1/170605_img95_behavior.mat
- wide-field data/day_1/170705_img99_behavior.mat
- wide-field data/day_1/170605_img95_timecourses.mat
- wide-field data/day_1/170628_img98_timecourses.mat
- wide-field data/day_1/170628_img98_behavior.mat
- wide-field data/day_1/170612_img96_behavior.mat
- wide-field data/day_1/170321_img86_behavior.mat
- wide-field data/training_days/i998_behavior/170629_img98.mat
- wide-field data/training_days/i998_behavior/170703_img98.mat
- wide-field data/training_days/i998_behavior/170628_img98.mat
- wide-field data/training_days/i998_behavior/170704_img98.mat
- wide-field data/training_days/i998_behavior/170701_img98.mat
