# Supplementary material for: Classical conditioning drives learned reward prediction signals in climbing fibers across the lateral cerebellum
Source: eLife. 2019 Sep 11;8:e46764. doi: 10.7554/eLife.46764 (PMC6845228; doi:10.7554/eLife.46764)
Supplement: Source data 3. [file elife-46764-data3.zip]

Archive with 15 entries (15 files):
- day_N1/190621_098_behavior.mat
- day_N1/190313_095_behavior.mat
- day_N1/190416_097_piezo_data.mat
- day_N1/190621_1032_behavior.mat
- day_N1/190416_097_behavior.mat
- day_N1/190621_098_piezo_data.mat
- day_N1/190313_095_piezo_data.mat
- day_N1/190415_096_behavior.mat
- day_N1/190621_1032_piezo_data.mat
- day_N1/190415_096_piezo_data.mat
- day_N1/190621_1032_time_courses.mat
- day_N1/190621_098_time_courses.mat
- day_N1/190313_095_time_courses.mat
- day_N1/190415_096_time_courses.mat
- day_N1/190416_097_time_courses.mat
