# Supplementary material for: Classical conditioning drives learned reward prediction signals in climbing fibers across the lateral cerebellum
Source: eLife. 2019 Sep 11;8:e46764. doi: 10.7554/eLife.46764 (PMC6845228; doi:10.7554/eLife.46764)
Supplement: Source data 5. [file elife-46764-data5.zip]

Archive with 60 entries (60 files):
- two-photon C2/day_1/190213_092_masks.mat
- two-photon C2/day_1/190215_093_piezo_data.mat
- two-photon C2/day_1/190215_093_masks.mat
- two-photon C2/day_1/181214_089_masks.mat
- two-photon C2/day_1/190310_094_masks.mat
- two-photon C2/day_1/190310_094_piezo_data.mat
- two-photon C2/day_1/190213_092_piezo_data.mat
- two-photon C2/day_1/181213_087_masks.mat
- two-photon C2/day_N2/181219_089_behavior.mat
- two-photon C2/day_1/190215_093_behavior.mat
- two-photon C2/day_1/190310_094_behavior.mat
- two-photon C2/day_1/190213_092_behavior.mat
- two-photon C2/day_1/181214_089_behavior.mat
- two-photon C2/day_N2/190222_093_time_courses.mat
- two-photon C2/day_1/181213_087_behavior.mat
- two-photon C2/day_N1/181218_091_masks.mat
- two-photon C2/day_N2/190222_093_masks.mat
- two-photon C2/day_1/190215_093_time_courses.mat
- two-photon C2/day_N2/181220_091_time_courses.mat
- two-photon C2/day_1/181213_087_time_courses.mat
- two-photon C2/day_N2/190218_092_behavior.mat
- two-photon C2/day_1/181214_089_time_courses.mat
- two-photon C2/day_N2/190316_094_masks.mat
- two-photon C2/day_1/190310_094_time_courses.mat
- two-photon C2/day_N2/190218_092_masks.mat
- two-photon C2/day_1/190213_092_time_courses.mat
- two-photon C2/day_N2/181219_089_time_courses.mat
- two-photon C2/day_N2/190316_094_time_courses.mat
- two-photon C2/day_N1/190219_093_masks.mat
- two-photon C2/day_N2/181218_087_behavior.mat
- two-photon C2/day_N2/190222_093_behavior.mat
- two-photon C2/day_N2/181219_089_masks.mat
- two-photon C2/day_N2/190316_094_behavior.mat
- two-photon C2/day_N1/190315_094_behavior.mat
- two-photon C2/day_N1/190219_093_piezo_data.mat
- two-photon C2/day_N1/190217_092_masks.mat
- two-photon C2/day_N2/181218_087_time_courses.mat
- two-photon C2/day_N1/181218_089_masks.mat
- two-photon C2/day_N1/190217_092_piezo_data.mat
- two-photon C2/day_N2/190316_094_piezo_data.mat
- two-photon C2/day_N2/190218_092_time_courses.mat
- two-photon C2/day_N1/181217_087_masks.mat
- two-photon C2/day_N2/190222_093_piezo_data.mat
- two-photon C2/day_N1/181217_087_behavior.mat
- two-photon C2/day_N2/181218_087_masks.mat
- two-photon C2/day_N2/181220_091_masks.mat
- two-photon C2/day_N1/190217_092_behavior.mat
- two-photon C2/day_N2/181220_091_behavior.mat
- two-photon C2/day_N1/190315_094_masks.mat
- two-photon C2/day_N1/190315_094_piezo_data.mat
- two-photon C2/day_N2/190218_092_piezo_data.mat
- two-photon C2/day_N1/181218_091_behavior.mat
- two-photon C2/day_N1/181217_087_time_courses.mat
- two-photon C2/day_N1/181218_089_behavior.mat
- two-photon C2/day_N1/181218_091_time_courses.mat
- two-photon C2/day_N1/181218_089_time_courses.mat
- two-photon C2/day_N1/190219_093_behavior.mat
- two-photon C2/day_N1/190219_093_time_courses.mat
- two-photon C2/day_N1/190217_092_time_courses.mat
- two-photon C2/day_N1/190315_094_time_courses.mat
