# Supplementary material for: Classical conditioning drives learned reward prediction signals in climbing fibers across the lateral cerebellum
Source: eLife. 2019 Sep 11;8:e46764. doi: 10.7554/eLife.46764 (PMC6845228; doi:10.7554/eLife.46764)
Supplement: Source data 6. — Day_N1 (1). [file elife-46764-data6.zip]

Archive with 12 entries (12 files):
- 170426_990_behavior.mat
- 180104_067_time_courses.mat
- 170428_992_behavior.mat
- 170519_989_time_courses.mat
- 180403_077_time_courses.mat
- 170425_991_behavior.mat
- 180104_067_behavior.mat
- 180502_084_time_courses.mat
- 171122_050_behavior.mat
- 170519_989_behavior.mat
- 170529_994_time_courses.mat
- 170926_044_time_courses.mat
