# Supplementary material for: Classical conditioning drives learned reward prediction signals in climbing fibers across the lateral cerebellum
Source: eLife. 2019 Sep 11;8:e46764. doi: 10.7554/eLife.46764 (PMC6845228; doi:10.7554/eLife.46764)
Supplement: Source data 7. — Day_N1 (2). [file elife-46764-data7.zip]

Archive with 33 entries (33 files):
- 170519_989_mask3D.mat
- 180502_084_behavior.mat
- 180104_067_mask3D.mat
- 180108_070_behavior.mat
- 171122_050_mask3D.mat
- 180403_077_behavior.mat
- 180517_085_behavior.mat
- 170926_036_mask3D.mat
- 170428_992_mask3D.mat
- 180502_084_mask3D.mat
- 170529_994_mask3D.mat
- 170426_990_mask3D.mat
- 170926_044_behavior.mat
- 170529_994_behavior.mat
- 170518_993_behavior.mat
- 170425_991_time_courses.mat
- 170518_993_time_courses.mat
- 180108_070_time_courses.mat
- 170426_990_time_courses.mat
- 180517_085_time_courses.mat
- 170926_036_behavior.mat
- 180518_081_time_courses.mat
- 170926_036_time_courses.mat
- 171122_050_time_courses.mat
- 170428_992_time_courses.mat
- 180518_081_behavior.mat
- 180108_070_mask3D.mat
- 180518_081_mask3D.mat
- 180403_077_mask3D.mat
- 170518_993_mask3D.mat
- 180517_085_mask3D.mat
- 170926_044_mask3D.mat
- 170425_991_mask3D.mat
