# Supplementary material for: Classical conditioning drives learned reward prediction signals in climbing fibers across the lateral cerebellum
Source: eLife. 2019 Sep 11;8:e46764. doi: 10.7554/eLife.46764 (PMC6845228; doi:10.7554/eLife.46764)
Supplement: Source data 8. — Day_1 (1). [file elife-46764-data8.zip]

Archive with 15 entries (15 files):
- 170417_991_behavior.mat
- 170524_994_behavior.mat
- 170420_992_behavior.mat
- 170513_989_behavior.mat
- 170416_990_behavior.mat
- 170921_044_behavior.mat
- 180509_085_time_courses.mat
- 170510_993_time_courses.mat
- 171227_067_behavior.mat
- 180104_070_time_courses.mat
- 170416_990_time_courses.mat
- 180507_081_time_courses.mat
- 170417_991_time_courses.mat
- 180322_077_time_courses.mat
- 170420_992_time_courses.mat
