# Supplementary material for: Classical conditioning drives learned reward prediction signals in climbing fibers across the lateral cerebellum
Source: eLife. 2019 Sep 11;8:e46764. doi: 10.7554/eLife.46764 (PMC6845228; doi:10.7554/eLife.46764)
Supplement: Source data 9. — Day_1 (2). [file elife-46764-data9.zip]

Archive with 27 entries (27 files):
- 180104_070_mask3D.mat
- 180509_085_behavior.mat
- 170417_991_mask3D.mat
- 180425_084_mask3D.mat
- 170524_994_mask3D.mat
- 170416_990_mask3D.mat
- 180509_085_mask3D.mat
- 180507_081_mask3D.mat
- 180104_070_behavior.mat
- 171113_050_behavior.mat
- 170513_989_mask3D.mat
- 170921_044_mask3D.mat
- 170420_992_mask3D.mat
- 180322_077_behavior.mat
- 170510_993_mask3D.mat
- 171227_067_time_courses.mat
- 171113_050_mask3D.mat
- 180322_077_mask3D.mat
- 180507_081_behavior.mat
- 170524_994_time_courses.mat
- 170510_993_behavior.mat
- 180425_084_behavior.mat
- 170921_044_time_courses.mat
- 171227_067_mask3D.mat
- 180425_084_time_courses.mat
- 170513_989_time_courses.mat
- 171113_050_time_courses.mat
