# Supplementary material for: Classical conditioning drives learned reward prediction signals in climbing fibers across the lateral cerebellum
Source: eLife. 2019 Sep 11;8:e46764. doi: 10.7554/eLife.46764 (PMC6845228; doi:10.7554/eLife.46764)
Supplement: Source data 10. — Day_N2. [file elife-46764-data10.zip]

Archive with 18 entries (18 files):
- day_N2/170506_990_mask3D.mat
- day_N2/170426_991_mask3D.mat
- day_N2/170429_992_mask3D.mat
- day_N2/170530_994_mask3D.mat
- day_N2/170519_993_mask3D.mat
- day_N2/170522_989_mask3D.mat
- day_N2/170530_994_behavior.mat
- day_N2/170506_990_behavior.mat
- day_N2/170429_992_behavior.mat
- day_N2/170426_991_time_courses.mat
- day_N2/170530_994_time_courses.mat
- day_N2/170522_989_behavior.mat
- day_N2/170522_989_time_courses.mat
- day_N2/170519_993_behavior.mat
- day_N2/170426_991_behavior.mat
- day_N2/170429_992_time_courses.mat
- day_N2/170506_990_time_courses.mat
- day_N2/170519_993_time_courses.mat
